# Supplementary material for: Identification of the Causal Agent of Aqueous Spot Disease of Sweet Cherries (Prunus avium L.) from the Jerte Valley (Cáceres, Spain)
Source: Foods. 2021 Sep 26;10(10):2281. doi: 10.3390/foods10102281 (PMC8534920; doi:10.3390/foods10102281)
Supplement: Supplementary file 1 [file foods-10-02281-s001.zip]

Archive with 1 entries (1 files):
- foods-1348676-SI.pdf
